# Supplementary material for: Herbal and Natural Products for Antibiotic-Associated Diarrhea: A Systematic Review of Animal Studies Focusing on Molecular Microbiome and Barrier Outcomes
Source: Pharmaceuticals (Basel). 2025 Dec 29;19(1):64. doi: 10.3390/ph19010064 (PMC12845432; doi:10.3390/ph19010064)
Supplement: Supplementary file 1 [file pharmaceuticals-19-00064-s001.zip]

Archive with 1 entries (1 files):
- pharmaceuticals-4040703-supplementary.pdf
